# Supplementary material for: Synthesis of Si/C Composites by Silicon Waste Recycling and Carbon Coating for High-Capacity Lithium-Ion Storage
Source: Nanomaterials (Basel). 2023 Jul 24;13(14):2142. doi: 10.3390/nano13142142 (PMC10386753; doi:10.3390/nano13142142)
Supplement: Supplementary file 1 [file nanomaterials-13-02142-s001.zip]

Archive with 1 entries (1 files):
- nanomaterials-2469054-supplementary.pdf
